# Supplementary material for: Comparison of cross-sectional HIV incidence assay results from dried blood spots and plasma
Source: PLoS One. 2017 Feb 23;12(2):e0172283. doi: 10.1371/journal.pone.0172283 (PMC5322916; doi:10.1371/journal.pone.0172283)
Supplement: S1 Data — OD is optical density, OD-n is normalized optical density, and AI is the avidity index. “Wash” refers to the sample well that had wash buffer added to it during the dissociation step of CDC-BioRad Avidity and “DEA” refers to the sample well that had DEA added to it during this assay step. The country abbreviations are as follows: United States (US) and Brazil (BR). For the column titled “ARV Treated at Draw,” FALSE means that the individual was not on ARV treatment when the sample was drawn and TRUE means that the individual was on ARV treatment. For the column titled “Duration of Infection,” 0 means that the individual was infected for less than 1 year and 1 means that the individual was infected for more than 1 year. (XLSX) [file pone.0172283.s001.xlsx]

## Sheet: Assay Data Only
Plasma_ID	Maxim_Plasma_ODn_1	Maxim_Plasma_Odn_2	BED_Plasma_ODn_1	BED_Plasma_ODn_2	BioRad_Plasma_DEA_OD_1	BioRad_Plasma_Wash_OD_1	BioRad_Plasma_AI_1	BioRad_Plasma_DEA_OD_2	BioRad_Plasma_Wash_OD_2	BioRad_Plasma_AI_2	DBS_ID	Maxim_DBS_ODn _1	Maxim_DBS_ODn _2	BED_DBS_ODn_1	BED_DBS_ODn_2	BioRad_DBS_DEA_OD_1	BioRad_DBS_Wash_OD_1	BioRad_DBS_AI_1	BioRad_DBS_DEA_OD_2	BioRad_DBS_Wash_2	BioRad_DBS_Avidity_Index_2
0004-01	5.4768	5.38768	4.10045	4.03762	3.7555	3.7907	0.990714	3.488	3.5608	0.979555	9415-02	4.34327	4.37957	4.29325	4.43063	3.498	3.5447	0.986825	3.4589	3.4914	0.990691
0042-01	4.69568	4.27139	3.3167	3.37596	3.5284	3.6361	0.97038	3.4131	3.5409	0.963907	0369-02	3.81784	3.72546	2.44315	2.39954	3.4245	3.5271	0.970911	3.6137	3.7205	0.971294
0077-01	5.64891	5.44712	2.65908	2.64644	3.2548	3.5036	0.928987	2.5744	3.555	0.724163	4950-02	4.60924	4.61962	2.27262	2.32292	2.0936	3.5247	0.59398	1.4791	3.7685	0.39249
0102-01	4.40568	3.94794	1.06077	1.05696	1.0028	3.6906	0.271717	0.7119	3.5178	0.202371	7134-02	2.81147	2.89136	0.987285	0.935458	0.8672	3.5279	0.245812	0.8461	3.4994	0.241784
0167-01	2.53873	2.24916	1.27619	1.3207	1.9476	3.514	0.55424	2.6899	3.48	0.77296	7654-02	1.25503	1.29624	0.774487	0.736585	1.6873	3.6141	0.466866	1.5347	3.4915	0.439553
0172-01	1.80219	1.60298	0.318923	0.345568	3.3832	3.5323	0.95779	3.6208	3.7578	0.963542	3137-02	1.00636	1.07353	0.323998	0.330114	3.0184	3.6731	0.821758	2.9554	3.592	0.822773
0266-01	6.71889	6.55169	4.16313	4.31838	3.6432	3.6903	0.987237	3.4979	3.5263	0.991946	5414-02	4.64401	4.56876	4.76211	4.69854	3.5333	3.571	0.989443	3.4332	3.508	0.978677
0333-01	5.77844	5.97926	2.83991	2.88421	3.5734	3.5966	0.993549	3.5027	3.6134	0.969364	5232-02	4.74153	4.81654	2.09695	2.23023	3.481	3.5357	0.984529	3.4785	3.5037	0.992808
0364-01	3.45615	3.45897	1.66258	1.56734	3.4944	3.5749	0.977482	3.4633	3.5718	0.969623	1342-02	2.93853	2.93402	1.49992	1.45671	3.4597	3.5067	0.986597	3.5584	3.5764	0.994967
0431-01	0.082763	0.0834046	0.211117	0.184613	2.0492	3.2106	0.638261	1.3771	2.8428	0.484417	0278-02	0.287142	0.274833	0.154513	0.166569	0.2107	0.4373	0.48182	0.2064	0.3673	0.561938
0503-01	5.94194	5.88601	6.33808	6.3206	3.5869	3.6495	0.982847	3.44	3.5237	0.976247	4398-02	5.49308	5.4266	4.18779	4.54341	3.4781	3.5555	0.978231	3.4092	3.5316	0.965341
0523-01	6.00855	6.55111	5.27609	5.02798	3.6861	3.7572	0.981076	3.684	3.7484	0.982819	7447-02	4.91717	4.93165	4.43767	4.47648	3.4777	3.533	0.984348	3.494	3.5374	0.987731
0565-01	6.15847	5.74059	0.756166	0.743169	3.5369	3.5642	0.99234	3.6253	3.7515	0.96636	3195-02	4.90931	4.66567	0.820977	0.780684	3.3938	3.5371	0.959487	3.2919	3.5122	0.937276
0568-01	0.412917	0.399153	0.304836	0.307642	3.3352	3.4584	0.964377	3.522	3.5231	0.999688	0801-02	0.52027	0.3907	0.293726	0.273049	3.2181	3.4908	0.92188	3.1114	3.4359	0.905556
0823-01	1.7586	1.68855	0.821358	0.698084	1.7035	3.5749	0.476517	0.9532	3.5102	0.271551	0140-02	1.47907	1.59844	0.687642	0.65489	0.9772	3.7064	0.263652	0.8156	3.4756	0.234665
0860-01	0.284277	0.27369	0.256128	0.216117	0.707	3.4412	0.205452	0.4902	3.404	0.144007	2109-02	0.400106	0.466084	0.236846	0.204397	0.2312	1.3858	0.166835	0.1762	1.6397	0.107459
0869-01	0.775547	0.688867	0.214378	0.256908	0.5036	3.4674	0.145239	0.3162	3.4079	0.0927844	9836-02	0.997485	0.913078	0.143181	0.127177	0.2367	1.5523	0.152483	0.2288	1.2269	0.186486
0934-01	5.07394	4.99418	3.17977	3.16399	3.4654	3.5969	0.963441	3.2731	3.5376	0.925232	0848-02	4.51073	4.48052	3.26323	3.29538	3.4414	3.7998	0.905679	3.2044	3.5064	0.913872
0946-01	4.57806	4.50556	3.52754	3.05701	3.4497	3.5421	0.973914	3.4132	3.5622	0.958172	0580-02	3.73096	3.62482	2.7632	2.87863	3.4995	3.6389	0.961692	3.3622	3.4861	0.964459
0996-01	5.74537	5.52091	4.14694	4.18639	2.2674	3.548	0.639064	1.9188	3.75	0.51168	2963-02	4.3601	4.22721	4.12934	4.2	2.2222	3.5523	0.625567	2.1253	3.6675	0.579496
1377-01	1.10672	1.25962	0.634509	0.561329	2.4564	3.6123	0.68001	1.5719	3.5507	0.442701	3878-02	1.02621	1.03968	0.475479	0.391115	1.0649	3.5723	0.298099	1.5458	3.6873	0.419223
1419-01	7.04127	6.93285	3.24871	3.13189	1.6434	3.717	0.442131	1.2137	3.6784	0.329953	9288-02	5.53159	5.48601	2.64195	2.69043	1.2791	3.5256	0.362803	1.5441	3.5151	0.439276
1994-01	7.32485	7.20445	5.04215	5.29744	3.4797	3.5803	0.971902	3.6834	3.6553	1.00769	7118-02	5.3872	5.31393	4.55939	4.42914	3.4871	3.5176	0.991329	3.4727	3.5244	0.985331
2041-01	2.733	2.77893	1.08964	1.10267	3.5335	3.5321	1.0004	3.4589	3.5179	0.983229	3710-02	2.12779	2.13109	0.878004	0.938674	3.2354	3.4802	0.929659	3.1852	3.5562	0.895675
2069-01	5.76754	5.92643	1.64255	1.60059	3.4308	3.5657	0.962167	3.3713	3.514	0.959391	2714-02	4.24471	4.03808	1.53837	1.47986	3.3981	3.5026	0.970165	3.4312	3.5646	0.962576
2241-01	4.91424	4.58191	2.20962	2.18619	3.4869	3.5667	0.977626	3.506	3.5237	0.994977	6771-02	4.29192	4.02433	1.86877	1.84431	3.4768	3.4894	0.996389	3.4996	3.5221	0.993612
2268-01	5.31737	5.28379	1.92141	2.02577	1.9346	3.5223	0.549243	1.8534	3.5362	0.524122	3599-02	3.38792	3.03953	1.74625	1.75375	1.7967	3.5334	0.50849	2.5746	3.5782	0.719524
2519-01	2.967	2.61769	1.91168	1.91115	3.4999	3.5438	0.987612	3.4482	3.5063	0.98343	9080-02	2.47218	2.54574	1.67301	1.63375	3.5064	3.5528	0.98694	3.469	3.5316	0.982274
2630-01	6.11399	6.05004	2.88851	3.03831	3.1225	3.5388	0.882361	3.2375	3.5477	0.912563	1764-02	4.66594	4.51882	2.68958	2.57682	3.1999	3.5547	0.900188	3.1566	3.6103	0.874332
2656-01	5.04473	5.01392	2.46533	2.56648	3.5073	3.5357	0.991968	3.5302	3.5399	0.99726	2832-02	3.59115	3.47589	2.68324	2.69499	3.4336	3.5135	0.977259	3.7459	3.7828	0.990245
2932-01	2.65441	2.54256	0.29582	0.332152	1.927	3.534	0.545274	1.7674	3.5316	0.500453	4156-02	2.01886	1.90742	0.33821	0.331143	0.7343	3.7047	0.198208	0.7588	3.5504	0.213722
3230-01	0.084493	0.0833002	0.167314	0.187824	0.1478	2.4326	0.060758	0.0969	1.6861	0.0574699	7159-02	0.385728	0.420622	0.113298	0.141906	0.1041	0.5343	0.194834	0.1302	0.5003	0.260244
3243-01	1.54919	1.65547	0.960795	0.936131	1.591	3.5321	0.45044	1.0021	3.532	0.28372	3372-02	1.22169	1.11758	0.88077	0.797413	0.3221	3.3428	0.0963563	0.3579	3.3142	0.10799
3254-01	3.79185	3.60716	2.57338	2.54679	3.5404	3.6964	0.957797	2.9036	3.5149	0.826083	0991-02	3.82616	4.0022	2.30991	2.42521	2.7467	3.5707	0.769233	3.067	3.7231	0.823776
3550-01	1.20338	1.22803	0.502807	0.571459	1.8308	3.5123	0.521254	0.9454	3.7309	0.253397	0587-02	1.1248	1.01713	0.337912	0.328849	0.893	3.6558	0.244269	0.9104	3.4767	0.261858
3598-01	0.0612326	0.0785288	0.261366	0.231732	0.2319	1.6312	0.142165	0.1202	1.3398	0.0897149	6569-02	0.462496	0.277585	0.204793	0.157454	0.1077	0.1823		0.1033	0.1856
3650-01	3.39742	3.44374	1.26689	1.18148	3.1689	3.5715	0.887274	3.0133	3.5382	0.851648	3329-02	3.15639	2.87779	1.21538	1.28933	2.1549	3.5066	0.614527	2.0828	3.5016	0.594814
3666-01	6.62465	6.50736	2.29139	2.43819	3.5208	3.578	0.984013	3.6775	3.7359	0.984368	7331-02	5.23357	5.29322	1.83709	1.91235	3.4387	3.5217	0.976432	3.3998	3.5131	0.967749
3768-01	5.68784	5.43321	2.67414	2.81811	3.5203	3.5722	0.985471	3.4947	3.5939	0.972398	9420-02	4.24775	4.20151	2.97022	2.84693	3.5334	3.5545	0.994064	3.5688	3.6096	0.988697
3773-01	4.67849	4.77872	3.9049	3.94942	3.476	3.5489	0.979458	3.6893	3.7934	0.972558	7573-02	3.69926	3.79557	4.04473	3.94663	3.5025	3.5622	0.983241	3.4378	3.5094	0.979598
3825-01	2.71713	2.32733	0.826808	0.765226	0.4521	3.4946	0.129371	0.2578	3.5563	0.0724911	8663-02	1.87745	1.75543	0.831321	0.775632	0.5628	3.516	0.160068	0.6199	3.4783	0.178219
3990-01	6.68584	6.65077	4.63022	4.78318	3.5016	3.6067	0.97086	3.4763	3.5107	0.990201	2456-02	5.06226	4.94063	4.01367	4.38739	3.6152	3.6084	1.00188	3.4772	3.5337	0.984011
4007-01	0.315868	0.267109	0.199283	0.1793	0.5933	3.2852	0.180598	0.4132	3.0698	0.134602	4719-02	0.241674	0.248769	0.139247	0.154327	0.1683	0.5155	0.326479	0.1591	0.5035	0.315988
4187-01	3.56185	3.53115	1.35714	1.37489	3.6586	3.7762	0.968858	3.4016	3.5506	0.958035	7497-02	3.11698	3.04889	1.28704	1.31782	3.2814	3.5123	0.93426	3.3411	3.4917	0.956869
4417-01	5.24599	5.12917	2.55829	2.95617	3.4792	3.5355	0.984076	3.5986	3.6231	0.993238	5570-02	3.92144	3.90951	2.5706	2.28268	3.5155	3.5213	0.998353	3.4694	3.5452	0.978619
4634-01	0.114115	0.115507	0.320081	0.29873	0.723	3.3703	0.214521	0.3769	3.191	0.118113	5272-02	0.377353	0.394729	0.218612	0.206557	0.1717	1.0049	0.170863	0.1681	0.8455	0.198817
4900-01	3.97575	3.95268	2.00658	1.9455	3.5676	3.571	0.999048	3.4456	3.523	0.97803	2413-02	3.71314	3.48098	1.6654	1.56284	3.4621	3.5932	0.963514	3.4724	3.725	0.932188
4946-01	4.27256	4.73141	1.7187	1.64512	3.6783	3.7253	0.987384	3.4702	3.5261	0.984147	9359-02	3.48287	3.46762	1.40512	1.49586	3.5263	3.54	0.99613	3.514	3.5442	0.991479
4960-01	1.85109	1.7505	0.641109	0.61025	0.2648	3.1564	0.083893	0.1674	3.4725	0.0482073	8235-02	0.967939	1.04902	0.624658	0.582488	0.2021	1.8191	0.111099	0.2345	2.2392	0.104725
5038-01	0.632963	0.617611	0.685968	0.698507	2.3976	3.5094	0.683194	3.024	3.5518	0.851399	5996-02	0.82035	0.857711	0.615163	0.590144	0.7635	3.4101	0.223894	0.7862	3.3548	0.234351
5161-01	6.00547	6.11929	4.00856	4.23124	3.4741	3.5888	0.968039	3.3967	3.541	0.959249	9738-02	4.78246	4.79107	4.60985	4.29181	3.7271	3.7699	0.988647	3.4317	3.5036	0.979478
5284-01	2.61206	2.30667	1.24159	1.29314	0.3448	3.5209	0.0979295	0.3582	3.3244	0.107749	0598-02	2.1603	1.97321	0.85559	0.864692	0.3745	2.2874	0.163723	0.3856	3.2504	0.118632
5443-01	0.275449	0.279726	0.193177	0.194358	0.2283	1.5601	0.146337	0.1452	2.3776	0.06107	2943-02	0.361522	0.379283	0.190057	0.224647	0.1601	0.4227	0.378756	0.1542	0.6428	0.239888
5593-01	6.57378	6.51219	4.69104	4.70536	3.4902	3.5563	0.981413	3.4882	3.5456	0.983811	3671-02	5.2625	5.13565	4.04587	4.0429	3.6983	3.7468	0.987056	3.4693	3.5052	0.989758
5621-01	0.158255	0.195894	0.300165	0.285832	0.2304	2.6638	0.086493	0.2613	2.2413	0.116584	5101-02	0.414567	0.334926	0.243853	0.195354	0.2073	0.5799	0.357475	0.1867	0.6945	0.268826
5629-01	4.67921	4.88751	2.77563	2.48316	3.4165	3.6433	0.937749	3.536	3.7145	0.951945	1540-02	3.69012	3.86678	2.74199	2.85151	3.4155	3.5613	0.95906	3.3983	3.7075	0.916601
5733-01	3.39483	3.35089	0.801895	0.821245	3.5409	3.5649	0.993268	3.4948	3.5153	0.994168	1447-02	2.93398	2.89013	0.784636	0.758634	3.7148	3.7444	0.992095	3.5209	3.5339	0.996321
5855-01	3.32644	3.4841	1.88206	1.84389	3.5855	3.6317	0.987279	3.5378	3.5927	0.984719	9914-02	3.03301	2.94986	1.8675	1.69718	3.4918	3.5533	0.982692	3.4309	3.482	0.985325
5877-01	2.15077	2.04876	1.07166	1.07732	0.1996	3.3907	0.0588669	0.2633	3.1595	0.083336	9876-02	1.54518	1.63249	0.489743	0.5324	0.2786	2.2493	0.123861	0.289	2.7579	0.10479
5880-01	0.0587612	0.0502912	0.16753	0.205959	0.1215	0.5508	0.220588				1934-02	0.301635	0.284345	0.183827	0.16669	0.0912	0.1313		0.0779	0.1077
5938-01	5.48429	5.71412	4.27701	4.20468	3.0141	3.5494	0.849186	3.309	3.5383	0.935195	4030-02	4.89835	4.97509	4.10556	3.75992	2.2162	3.5183	0.629906	2.5989	3.4994	0.74267
6003-01	5.34374	4.93047	3.57481	3.82432	3.4994	3.5499	0.985774	3.7048	3.7764	0.98104	0718-02	3.79557	3.66243	3.49613	3.50857	3.5128	3.5655	0.985219	3.6395	3.715	0.979677
6102-01	1.00342	0.997434	0.441841	0.441841	1.037	3.6443	0.284554	0.7531	3.4993	0.215214	1037-02	1.13177	0.980307	0.23312	0.226464	0.4967	3.515	0.141309	0.4631	3.2565	0.142208
6139-01	6.05717	5.54085	4.27288	4.82146	3.6789	3.7461	0.982061	3.4988	3.5285	0.991583	9586-02	5.61254	5.43744	3.67455	3.68673	3.5311	3.538	0.99805	3.4855	3.5388	0.984938
6241-01	4.49091	4.59432	2.57355	2.50979	3.299	3.5472	0.930029	2.5474	3.7689	0.6759	5662-02	3.47761	3.40117	2.08643	2.03798	2.1163	3.5265	0.600113	3.2496	3.5986	0.903018
6364-01	1.72406	1.68748	1.53087	1.46438	3.4086	3.523	0.967528	3.0433	3.5474	0.857896	0164-02	1.56932	1.75809	0.779635	0.79578	2.3357	3.5405	0.659709	1.7788	3.5032	0.507764
6746-01	1.0864	1.23204	0.629548	0.605017	0.2461	3.5364	0.0695905	0.2828	3.3896	0.0834317	7297-02	0.924558	0.943817	0.472083	0.435946	0.2783	2.1003	0.132505	0.2238	2.8033	0.0798345
6749-01	4.63323	4.67002	1.29685	1.52282	3.6928	3.7287	0.990372	3.6628	3.7141	0.986188	4198-02	3.9874	3.63307	1.17543	1.15906	3.4927	3.5577	0.98173	3.4806	3.529	0.986285
6822-01	0.108549	0.0918489	0.101619	0.0999079	0.1045	1.8109	0.0577061				1617-02	0.308865	0.299434	0.176231	0.204202	0.1224	0.2736		0.1107	0.268
6880-01	5.62783	5.45924	0.98144	0.97986	3.5108	3.5477	0.989599	3.5036	3.5312	0.992184	6652-02	4.95945	5.21911	1.02456	1.08917	3.5334	3.5545	0.994064	3.5028	3.5177	0.995764
6921-01	2.40915	2.52644	1.3418	1.4469	3.2531	3.5465	0.917271	3.1754	3.7274	0.851907	0903-02	2.38315	2.52838	1.65172	1.65995	2.8542	3.6159	0.789347	3.0686	3.4664	0.885241
6956-01	0.0524851	0.0662028	0.146655	0.161128	0.1683	1.1662	0.144315	0.1088	0.9017	0.120661	8229-02	0.135964	0.129047	0.158071	0.164394	0.0855	0.3538	0.241662	0.0973	0.5992	0.162383
7190-01	0.0541733	0.0557614	0.149338	0.120034	0.2757	2.7529	0.100149	0.1429	2.2711	0.0629211	3694-02	0.423291	0.318627	0.188324	0.154511	0.1453	1.3752	0.105657	0.1202	1.5209	0.0790322
7210-01	4.78419	4.57702	1.72349	1.6543	3.4015	3.5642	0.954352	3.2562	3.563	0.913893	2642-02	3.14242	3.23211	1.88862	1.83164	3.1671	3.5176	0.900358	3.1688	3.704	0.855508
7586-01	0.122266	0.145527	0.171017	0.174008	0.1536	0.7945	0.193329	0.1094	1.9904	0.0549638	9033-02	0.350424	0.293853	0.242717	0.226461	0.1251	0.2599		0.1395	0.31
7700-01	5.3441	5.19711	1.04072	1.06467	3.4996	3.5666	0.981215	3.6265	3.6663	0.989144	6672-02	4.50106	4.44171	1.11114	1.09826	3.5178	3.5916	0.979452	3.5693	3.6203	0.985913
7730-01	5.52844	5.26454	3.91042	3.87596	3.4967	3.5752	0.978043	3.7291	3.6488	1.02201	0153-02	3.89256	4.1671	2.16655	2.4714	3.4545	3.4898	0.989885	3.4539	3.5134	0.983065
7795-01	5.98535	5.70372	4.40371	4.87997	3.4689	3.5647	0.973125	3.4653	3.5313	0.98131	0261-02	4.52424	4.52557	4.6104	4.58943	3.5083	3.56	0.985478	3.4067	3.4988	0.973677
7858-01	5.49761	5.50855	1.68026	1.79935	3.4954	3.5377	0.988043	3.5024	3.5258	0.993363	3020-02	3.98927	4.10175	1.82456	1.88379	3.5144	3.5553	0.988496	3.4693	3.5104	0.988292
7877-01	2.64708	2.78595	1.27871	1.4946	0.7683	3.6209	0.212185	0.6366	3.3646	0.189205	7137-02	1.79756	1.69754	1.53576	1.4658	1.0342	3.459	0.298988	0.6857	3.532	0.194139
8132-01	3.55249	3.6328	1.34707	1.29434	3.53	3.5536	0.993359	3.5074	3.5564	0.986222	8062-02	2.46919	2.50534	1.17865	1.16625	3.4532	3.4819	0.991757	3.5247	3.5247	1
8468-01	4.39642	4.28688	1.93472	1.99409	3.5144	3.5503	0.989888	3.5115	3.5403	0.991865	4779-02	3.65954	3.74253	1.81589	1.81329	3.5255	3.5786	0.985162	3.4858	3.5227	0.989525
8674-01	5.37745	5.5802	3.6386	3.644	3.547	3.5335	1.00382	3.5102	3.5632	0.985126	7072-02	4.98255	5.232	3.07874	2.70287	3.4793	3.5087	0.991621	3.4242	3.4695	0.986943
8697-01	5.07117	4.81153	3.96183	3.62748	3.5942	3.6347	0.988857	3.5862	3.6017	0.995696	8120-02	4.44357	4.21896	3.85187	3.74773	3.5074	3.5391	0.991043	3.4863	3.5224	0.989751
8827-01	6.1207	6.13482	3.95201	3.89138	3.4752	3.5509	0.978681	3.6291	3.665	0.990205	1968-02	4.63831	4.66057	4.56929	4.71785	3.5113	3.5575	0.987013	3.4813	3.5011	0.994345
8982-01	0.133234	0.109923	0.162605	0.224191	0.2196	1.9767	0.111094	0.1457	2.5197	0.0578243	3969-02	0.927853	0.86498	0.23816	0.239772	0.2012	0.8489	0.237013	0.1366	1.0867	0.125702
9297-01	5.63101	5.4167	1.11992	1.06029	3.4901	3.5063	0.99538	3.4497	3.4962	0.9867	4527-02	4.76941	4.7342	1.12685	1.08431	3.5031	3.5625	0.983326	3.4705	3.5284	0.98359
9457-01	0.0965237	0.0880536	0.160413	0.15919	0.1797	1.0834	0.165867	0.1401	0.4409	0.317759	2638-02	0.338898	0.410837	0.15709	0.192339	0.1303	0.2734		0.1118	0.2065
9484-01	4.71872	4.34904	2.53043	2.54818	3.5171	3.5987	0.977325	3.4467	3.5333	0.97549	5720-02	4.09274	3.99722	2.27248	2.18666	3.565	3.5832	0.994921	3.5106	3.5291	0.994758
9522-01	3.24979	2.18114	1.95894	1.90725	3.4606	3.5449	0.976219	3.2445	3.5588	0.911684	5821-02	2.98986	3.11063	1.546	1.49591	2.0289	3.5271	0.575232	1.8275	3.5356	0.516885
9700-01	4.73319	4.73778	2.73598	2.78402	3.5011	3.59	0.975237	3.4836	3.5874	0.971065	5548-02	3.75888	3.75331	2.46202	2.49067	3.3787	3.511	0.962318	3.4548	3.5234	0.98053
9705-01	1.56163	1.28926	0.784389	0.785442	0.4717	3.5089	0.13443	0.2509	3.495	0.0717883	5149-02	1.58566	1.46495	0.707682	0.635588	0.5274	3.4814	0.151491	0.5318	3.5386	0.150285
9783-01	0.183918	0.197819	0.227884	0.246345	1.8542	2.9338	0.632013	1.5183	2.9211	0.51977	5920-02	0.237818	0.259038	0.224399	0.266303	0.2622	0.6814	0.384796	0.2427	0.6994	0.347012
9820-01	1.15269	1.05368	0.925992	0.941979	1.2464	3.5255	0.353539	1.0158	3.5431	0.286698	6448-02	0.998842	0.987402	0.643119	0.716615	0.415	3.4266	0.121111	0.3818	3.5183	0.108518
9842-01	0.392644	0.349304	0.415056	0.438616	1.6005	3.3759	0.474096	1.1264	3.5433	0.317896	9495-02	0.502751	0.438025	0.314025	0.312849	0.3013	1.7575	0.171437	0.6013	1.6747	0.359049
9843-01	5.74696	5.65026	1.45677	1.31158	3.5067	3.564	0.983923	3.6337	3.7646	0.965229	6798-02	4.10453	3.98582	1.37792	1.54853	3.5228	3.5626	0.988828	3.3035	3.5044	0.942672
9906-01	0.12361	0.11976	0.216786	0.191566	0.229	3.0774	0.0744135	0.1718	2.1803	0.0787965	4919-02	0.192586	0.181871	0.190599	0.205271	0.1789	0.4488	0.398619	0.1044	0.4125	0.253091
9915-01	5.19534	5.16393	4.17822	4.21493	3.5435	3.5841	0.988672	3.4643	3.5673	0.971127	6011-02	3.46343	3.56942	4.86947	4.78384	3.6535	3.7127	0.984055	3.4223	3.4989	0.978107
9950-01	0.0583832	0.0744226	0.136021	0.120071	0.1553	0.3624	0.428532	0.1693	1.4534	0.116485	0015-02	0.308865	0.392644	0.147533	0.162906	0.1143	0.1508		0.0902	0.1917
9984-01	0.0866125	0.0992301	0.207139	0.183021	0.3781	1.0153	0.372402	0.2914	0.8583	0.339508	3874-02	0.430785	0.427889	0.193724	0.214645	0.1046	0.119		0.1034	0.1582

## Sheet: Assay Data + Epi Data
Sample_#	LAg-Avidity_Plasma_OD-n	BED_Plasma_OD-n	BioRad_Plasma_DEA_OD	BioRad_Plasma_Wash_OD	BioRad_Plasma_A	LAg-Avidity__DBS_OD-n	BED_DBS_OD-n	BioRad_DBS_DEA_OD	BioRad_DBS_Wash_OD	BioRad_DBS_AI	Country	ARV Treated at Draw	Viral Load	CD4	Duration_of_Infection_0<1year_1>1year
1	5.4768	4.10045	3.7555	3.7907	0.990714	4.34327	4.29325	3.498	3.5447	0.986825	BR	FALSE	4009	479	1
2	4.69568	3.3167	3.5284	3.6361	0.97038	3.81784	2.44315	3.4245	3.5271	0.970911	US	FALSE	18912	396	0
3	5.64891	2.65908	3.2548	3.5036	0.928987	4.60924	2.27262	2.0936	3.5247	0.59398	BR	FALSE	4523	704	1
4	4.40568	1.06077	1.0028	3.6906	0.271717	2.81147	0.987285	0.8672	3.5279	0.245812	US	FALSE	189952	496	0
5	2.53873	1.27619	1.9476	3.514	0.55424	1.25503	0.774487	1.6873	3.6141	0.466866	BR	FALSE			1
6	1.80219	0.318923	3.3832	3.5323	0.95779	1.00636	0.323998	3.0184	3.6731	0.821758	US	TRUE	<40	815	1
7	6.71889	4.16313	3.6432	3.6903	0.987237	4.64401	4.76211	3.5333	3.571	0.989443	US	FALSE	4255	399	1
8	5.77844	2.83991	3.5734	3.5966	0.993549	4.74153	2.09695	3.481	3.5357	0.984529	US	FALSE	2649	675	1
9	3.45615	1.66258	3.4944	3.5749	0.977482	2.93853	1.49992	3.4597	3.5067	0.986597	US	TRUE	<40	432	1
10	0.082763	0.211117	2.0492	3.2106	0.638261	0.287142	0.154513	0.2107	0.4373	0.48182	BR	FALSE	40	721	1
11	5.94194	6.33808	3.5869	3.6495	0.982847	5.49308	4.18779	3.4781	3.5555	0.978231	BR	FALSE	282	674	1
12	6.00855	5.27609	3.6861	3.7572	0.981076	4.91717	4.43767	3.4777	3.533	0.984348	US	FALSE	<40	736	1
13	6.15847	0.756166	3.5369	3.5642	0.99234	4.90931	0.820977	3.3938	3.5371	0.959487	US	FALSE	72101	151	1
14	0.412917	0.304836	3.3352	3.4584	0.964377	0.52027	0.293726	3.2181	3.4908	0.92188	BR	FALSE	40	486	1
15	1.7586	0.821358	1.7035	3.5749	0.476517	1.47907	0.687642	0.9772	3.7064	0.263652	US	TRUE	<40	525	1
16	0.284277	0.256128	0.707	3.4412	0.205452	0.400106	0.236846	0.2312	1.3858	0.166835	BR	FALSE	40	996	1
17	0.775547	0.214378	0.5036	3.4674	0.145239	0.997485	0.143181	0.2367	1.5523	0.152483	US	FALSE	14281	900	0
18	5.07394	3.17977	3.4654	3.5969	0.963441	4.51073	3.26323	3.4414	3.7998	0.905679	US	TRUE	<40	560	1
19	4.57806	3.52754	3.4497	3.5421	0.973914	3.73096	2.7632	3.4995	3.6389	0.961692	US	FALSE	23178	397	0
20	5.74537	4.14694	2.2674	3.548	0.639064	4.3601	4.12934	2.2222	3.5523	0.625567	BR	FALSE	2484	630	1
21	1.10672	0.634509	2.4564	3.6123	0.68001	1.02621	0.475479	1.0649	3.5723	0.298099	US	FALSE	<40	1006	1
22	7.04127	3.24871	1.6434	3.717	0.442131	5.53159	2.64195	1.2791	3.5256	0.362803	BR	FALSE	70874	224	0
23	7.32485	5.04215	3.4797	3.5803	0.971902	5.3872	4.55939	3.4871	3.5176	0.991329	US	FALSE	9987	400	1
24	2.733	1.08964	3.5335	3.5321	1.0004	2.12779	0.878004	3.2354	3.4802	0.929659	BR	FALSE	603	669	1
25	5.76754	1.64255	3.4308	3.5657	0.962167	4.24471	1.53837	3.3981	3.5026	0.970165	US	TRUE	192	376	1
26	4.91424	2.20962	3.4869	3.5667	0.977626	4.29192	1.86877	3.4768	3.4894	0.996389	US	FALSE	<40	905	1
27	5.31737	1.92141	1.9346	3.5223	0.549243	3.38792	1.74625	1.7967	3.5334	0.50849	BR	FALSE	92988	561	0
28	2.967	1.91168	3.4999	3.5438	0.987612	2.47218	1.67301	3.5064	3.5528	0.98694	US	TRUE	<40	631	1
29	6.11399	2.88851	3.1225	3.5388	0.882361	4.66594	2.68958	3.1999	3.5547	0.900188	US	FALSE	9445	548	1
30	5.04473	2.46533	3.5073	3.5357	0.991968	3.59115	2.68324	3.4336	3.5135	0.977259	US	TRUE	1081	621	1
31	2.65441	0.29582	1.927	3.534	0.545274	2.01886	0.33821	0.7343	3.7047	0.198208	US	FALSE	<40	651	1
32	0.084493	0.167314	0.1478	2.4326	0.060758	0.385728	0.113298	0.1041	0.5343	0.194834	US	FALSE	555165	428	0
33	1.54919	0.960795	1.591	3.5321	0.45044	1.22169	0.88077	0.3221	3.3428	0.0963563	US	TRUE	<40	715	1
34	3.79185	2.57338	3.5404	3.6964	0.957797	3.82616	2.30991	2.7467	3.5707	0.769233	US	TRUE	<40	836	1
35	1.20338	0.502807	1.8308	3.5123	0.521254	1.1248	0.337912	0.893	3.6558	0.244269	US	FALSE	49	874	1
36	0.0612326	0.261366	0.2319	1.6312	0.142165	0.462496	0.204793	0.1077	0.1823		US	TRUE	<40	1084	1
37	3.39742	1.26689	3.1689	3.5715	0.887274	3.15639	1.21538	2.1549	3.5066	0.614527	BR	FALSE	12493	555	1
38	6.62465	2.29139	3.5208	3.578	0.984013	5.23357	1.83709	3.4387	3.5217	0.976432	US	FALSE	12504	204	1
39	5.68784	2.67414	3.5203	3.5722	0.985471	4.24775	2.97022	3.5334	3.5545	0.994064	BR	FALSE	969123	410	1
40	4.67849	3.9049	3.476	3.5489	0.979458	3.69926	4.04473	3.5025	3.5622	0.983241	US	FALSE	20569	490	1
41	2.71713	0.826808	0.4521	3.4946	0.129371	1.87745	0.831321	0.5628	3.516	0.160068	BR	FALSE	379489	869	0
42	6.68584	4.63022	3.5016	3.6067	0.97086	5.06226	4.01367	3.6152	3.6084	1.00188	US	TRUE	<40	1158	1
43	0.315868	0.199283	0.5933	3.2852	0.180598	0.241674	0.139247	0.1683	0.5155	0.326479	US	TRUE	<40	880	1
44	3.56185	1.35714	3.6586	3.7762	0.968858	3.11698	1.28704	3.2814	3.5123	0.93426	US	TRUE	<40	567	1
45	5.24599	2.55829	3.4792	3.5355	0.984076	3.92144	2.5706	3.5155	3.5213	0.998353	BR	FALSE			1
46	0.114115	0.320081	0.723	3.3703	0.214521	0.377353	0.218612	0.1717	1.0049	0.170863	US	FALSE	217	1248	1
47	3.97575	2.00658	3.5676	3.571	0.999048	3.71314	1.6654	3.4621	3.5932	0.963514	US	TRUE	<40	485	1
48	4.27256	1.7187	3.6783	3.7253	0.987384	3.48287	1.40512	3.5263	3.54	0.99613	BR	FALSE	9490	447	1
49	1.85109	0.641109	0.2648	3.1564	0.083893	0.967939	0.624658	0.2021	1.8191	0.111099	US	FALSE	42716	518	0
50	0.632963	0.685968	2.3976	3.5094	0.683194	0.82035	0.615163	0.7635	3.4101	0.223894	US	FALSE	3766	1384	1
51	6.00547	4.00856	3.4741	3.5888	0.968039	4.78246	4.60985	3.7271	3.7699	0.988647	US	FALSE	3457	334	1
52	2.61206	1.24159	0.3448	3.5209	0.0979295	2.1603	0.85559	0.3745	2.2874	0.163723	US	FALSE	91858	462	0
53	0.275449	0.193177	0.2283	1.5601	0.146337	0.361522	0.190057	0.1601	0.4227	0.378756	BR	FALSE	8172	910	0
54	6.57378	4.69104	3.4902	3.5563	0.981413	5.2625	4.04587	3.6983	3.7468	0.987056	BR	FALSE	84506	384	1
55	0.158255	0.300165	0.2304	2.6638	0.086493	0.414567	0.243853	0.2073	0.5799	0.357475	US	FALSE	12898	620	0
56	4.67921	2.77563	3.4165	3.6433	0.937749	3.69012	2.74199	3.4155	3.5613	0.95906	US	FALSE	29328	414	0
57	3.39483	0.801895	3.5409	3.5649	0.993268	2.93398	0.784636	3.7148	3.7444	0.992095	BR	FALSE	86421	520	1
58	3.32644	1.88206	3.5855	3.6317	0.987279	3.03301	1.8675	3.4918	3.5533	0.982692	US	FALSE	525	774	1
59	2.15077	1.07166	0.1996	3.3907	0.0588669	1.54518	0.489743	0.2786	2.2493	0.123861	US	FALSE	46949	482	0
60	0.0587612	0.16753	0.1215	0.5508	0.220588	0.301635	0.183827	0.0912	0.1313		US	TRUE	<40	715	1
61	5.48429	4.27701	3.0141	3.5494	0.849186	4.89835	4.10556	2.2162	3.5183	0.629906	US	FALSE		507	1
62	5.34374	3.57481	3.4994	3.5499	0.985774	3.79557	3.49613	3.5128	3.5655	0.985219	US	FALSE	37624	212	1
63	1.00342	0.441841	1.037	3.6443	0.284554	1.13177	0.23312	0.4967	3.515	0.141309	US	FALSE	93695	259	0
64	6.05717	4.27288	3.6789	3.7461	0.982061	5.61254	3.67455	3.5311	3.538	0.99805	US	FALSE	<40	2841	1
65	4.49091	2.57355	3.299	3.5472	0.930029	3.47761	2.08643	2.1163	3.5265	0.600113	US	FALSE	328	655	1
66	1.72406	1.53087	3.4086	3.523	0.967528	1.56932	0.779635	2.3357	3.5405	0.659709	US	TRUE	<40	780	1
67	1.0864	0.629548	0.2461	3.5364	0.0695905	0.924558	0.472083	0.2783	2.1003	0.132505	BR	FALSE			0
68	4.63323	1.29685	3.6928	3.7287	0.990372	3.9874	1.17543	3.4927	3.5577	0.98173	US	TRUE	<40	715	1
69	0.108549	0.101619	0.1045	1.8109	0.0577061	0.308865	0.176231	0.1224	0.2736		US	FALSE	106	430	0
70	5.62783	0.98144	3.5108	3.5477	0.989599	4.95945	1.02456	3.5334	3.5545	0.994064	US	FALSE	239	1107	1
71	2.40915	1.3418	3.2531	3.5465	0.917271	2.38315	1.65172	2.8542	3.6159	0.789347	US	FALSE	2243	459	1
72	0.0524851	0.146655	0.1683	1.1662	0.144315	0.135964	0.158071	0.0855	0.3538	0.241662	US	FALSE		511	0
73	0.0541733	0.149338	0.2757	2.7529	0.100149	0.423291	0.188324	0.1453	1.3752	0.105657	US	FALSE	176031	439	0
74	4.78419	1.72349	3.4015	3.5642	0.954352	3.14242	1.88862	3.1671	3.5176	0.900358	BR	FALSE	1573	745	1
75	0.122266	0.171017	0.1536	0.7945	0.193329	0.350424	0.242717	0.1251	0.2599		US	FALSE	3363		0
76	5.3441	1.04072	3.4996	3.5666	0.981215	4.50106	1.11114	3.5178	3.5916	0.979452	US	FALSE	284	946	1
77	5.52844	3.91042	3.4967	3.5752	0.978043	3.89256	2.16655	3.4545	3.4898	0.989885	BR	FALSE			1
78	5.98535	4.40371	3.4689	3.5647	0.973125	4.52424	4.6104	3.5083	3.56	0.985478	US	TRUE	7039	883	1
79	5.49761	1.68026	3.4954	3.5377	0.988043	3.98927	1.82456	3.5144	3.5553	0.988496	US	FALSE	12963	512	1
80	2.64708	1.27871	0.7683	3.6209	0.212185	1.79756	1.53576	1.0342	3.459	0.298988	US	FALSE	36851	351	0
81	3.55249	1.34707	3.53	3.5536	0.993359	2.46919	1.17865	3.4532	3.4819	0.991757	BR	FALSE			1
82	4.39642	1.93472	3.5144	3.5503	0.989888	3.65954	1.81589	3.5255	3.5786	0.985162	US	FALSE	1994	1033	1
83	5.37745	3.6386	3.547	3.5335	1.00382	4.98255	3.07874	3.4793	3.5087	0.991621	US	TRUE	<40	483	1
84	5.07117	3.96183	3.5942	3.6347	0.988857	4.44357	3.85187	3.5074	3.5391	0.991043	US	FALSE	20544	665	1
85	6.1207	3.95201	3.4752	3.5509	0.978681	4.63831	4.56929	3.5113	3.5575	0.987013	US	FALSE	86380	151	1
86	0.133234	0.162605	0.2196	1.9767	0.111094	0.927853	0.23816	0.2012	0.8489	0.237013	US	FALSE	173498	465	0
87	5.63101	1.11992	3.4901	3.5063	0.99538	4.76941	1.12685	3.5031	3.5625	0.983326	US	FALSE	<40	942	1
88	0.0965237	0.160413	0.1797	1.0834	0.165867	0.338898	0.15709	0.1303	0.2734		US	FALSE	33218	550	0
89	4.71872	2.53043	3.5171	3.5987	0.977325	4.09274	2.27248	3.565	3.5832	0.994921	BR	FALSE	7269	631	1
90	3.24979	1.95894	3.4606	3.5449	0.976219	2.98986	1.546	2.0289	3.5271	0.575232	US	TRUE	<40	1456	1
91	4.73319	2.73598	3.5011	3.59	0.975237	3.75888	2.46202	3.3787	3.511	0.962318	US	FALSE	4835	615	1
92	1.56163	0.784389	0.4717	3.5089	0.13443	1.58566	0.707682	0.5274	3.4814	0.151491	US	FALSE	82134	672	0
93	0.183918	0.227884	1.8542	2.9338	0.632013	0.237818	0.224399	0.2622	0.6814	0.384796	US	TRUE	<40	472	1
94	1.15269	0.925992	1.2464	3.5255	0.353539	0.998842	0.643119	0.415	3.4266	0.121111	US	FALSE	<40	711	1
95	0.392644	0.415056	1.6005	3.3759	0.474096	0.502751	0.314025	0.3013	1.7575	0.171437	US	TRUE	<40	837	1
96	5.74696	1.45677	3.5067	3.564	0.983923	4.10453	1.37792	3.5228	3.5626	0.988828	BR	FALSE			1
97	0.12361	0.216786	0.229	3.0774	0.0744135	0.192586	0.190599	0.1789	0.4488	0.398619	US	FALSE	78	364	0
98	5.19534	4.17822	3.5435	3.5841	0.988672	3.46343	4.86947	3.6535	3.7127	0.984055	US	FALSE	53226	345	1
99	0.0583832	0.136021	0.1553	0.3624	0.428532	0.308865	0.147533	0.1143	0.1508		US	TRUE	<40	455	1
100	0.0866125	0.207139	0.3781	1.0153	0.372402	0.430785	0.193724	0.1046	0.119		US	TRUE	<40	714	1
